# Supplementary material for: The Hypothermic Effect of Hydrogen Sulfide Is Mediated by the Transient Receptor Potential Ankyrin-1 Channel in Mice
Source: Pharmaceuticals (Basel). 2021 Sep 29;14(10):992. doi: 10.3390/ph14100992 (PMC8538668; doi:10.3390/ph14100992)
Supplement: Supplementary file 1 [file pharmaceuticals-14-00992-s001.zip]

Archive with 1 entries (1 files):
- pharmaceuticals-1374787-supplementary.pdf
